# Supplementary material for: From Water for Water: PEDOT:PSS-Chitosan Beads for Sustainable Dyes Adsorption
Source: Gels. 2023 Dec 31;10(1):37. doi: 10.3390/gels10010037 (PMC10815287; doi:10.3390/gels10010037)
Supplement: Supplementary file 1 [file gels-10-00037-s001.zip]

Archive with 1 entries (1 files):
- gels-2775901-supplementary.pdf
